# Supplementary material for: Oral Side Effects of the Most Commonly Prescribed Drugs in Germany
Source: Dent J (Basel). 2026 Feb 2;14(2):83. doi: 10.3390/dj14020083 (PMC12939356; doi:10.3390/dj14020083)
Supplement: Supplementary file 1 [file dentistry-14-00083-s001.zip]

Archive with 1 entries (1 files):
- dentistry-4035112-supplementary.pdf
